# Supplementary material for: Screening of Drosophila microRNA-degradation sequences reveals Argonaute1 mRNA’s role in regulating miR-999
Source: Nat Commun. 2023 Apr 13;14:2108. doi: 10.1038/s41467-023-37819-9 (PMC10102002; doi:10.1038/s41467-023-37819-9)
Supplement: Supplementary file 6 — Supplementary Data 3 [file 41467_2023_37819_MOESM6_ESM.xlsx]

## Sheet:  
DAVID identified GO term biological pathways enriched in down-regulated genes in AGO1 trigger-KO compared with control-KO S2 cells.
Term	Count	Unadjusted p-values
response to wounding	5	0.00026
positive regulation of antifungal peptide production	3	0.0041
iron ion transport	3	0.0051
defense response to fungus	4	0.015
defense response to Gram-positive bacterium	4	0.016
rhythmic process	3	0.018
indole-containing compound biosynthetic process	2	0.022
negative regulation of proteolysis	3	0.022
positive regulation of antimicrobial peptide production	3	0.024
negative regulation of melanization defense response	2	0.033
positive regulation of biosynthetic process of antibacterial peptides active against Gram-positive bacteria	2	0.033
DAVID identified GO term biological pathways enriched in down-regulated genes in AGO1 trigger KO flies compared with control-KO flies.
Term	Count	Unadjusted p-values
sexual reproduction	6	0.0012
multicellular organism reproduction	6	0.0026
peptidyl-proline hydroxylation to 4-hydroxy-L-proline	3	0.0043
transmembrane transport	5	0.015
axoneme assembly	2	0.053
negative regulation of female receptivity, post-mating	2	0.057
response to toxic substance	2	0.074
neurotransmitter transport	2	0.081
carbohydrate transport	2	0.088
