# Supplementary material for: Screening of Drosophila microRNA-degradation sequences reveals Argonaute1 mRNA’s role in regulating miR-999
Source: Nat Commun. 2023 Apr 13;14:2108. doi: 10.1038/s41467-023-37819-9 (PMC10102002; doi:10.1038/s41467-023-37819-9)
Supplement: Supplementary file 7 — Supplementary Data 4 [file 41467_2023_37819_MOESM7_ESM.xlsx]

## Sheet: Sheet1
day	KO1		KO2		KO3		KO4		KO5		KO6		KO7		KO8		KO9		KO10		KO11		Ctrl1		Ctrl2		Ctrl3
	Mean	SD	Mean	SD	Mean	SD	Mean	SD	Mean	SD	Mean	SD	Mean	SD	Mean	SD	Mean	SD	Mean	SD	Mean	SD	Mean	SD	Mean	SD	Mean	SD
0	1	0	1	0	1	0	1	0	1	0	1	0	1	0	1	0	1	0	1	0	1	0	1	0	1	0	1	0
1	0.941475	0.0398957	0.950794	0.0637859	0.897218	0.126218	0.880554	0.091346	0.816435	0.1512	0.973489	0.0530716	0.887126	0.112454	0.828844	0.0995494	0.883198	0.0763408	0.974812	0.0428665	0.95114	0.0487332	0.970058	0.0379762	0.970949	0.0373076	0.972047	0.042673
2	0.896424	0.0609449	0.905952	0.0791534	0.854578	0.174049	0.731814	0.124406	0.772685	0.137419	0.949123	0.0763498	0.830876	0.159965	0.730401	0.120375	0.809048	0.101605	0.943672	0.0671419	0.886988	0.0960243	0.953319	0.0486357	0.948023	0.0347465	0.964371	0.0421306
3	0.864845	0.113479	0.887698	0.0921202	0.804578	0.177294	0.652918	0.137375	0.719213	0.168962	0.865497	0.103984	0.7289	0.161377	0.681425	0.114431	0.746227	0.120326	0.934545	0.064118	0.840058	0.108261	0.928571	0.0610018	0.936912	0.0593213	0.95326	0.0383277
4	0.842848	0.112762	0.846429	0.132236	0.796384	0.17257	0.555262	0.0945903	0.66088	0.246789	0.72076	0.086587	0.692895	0.145598	0.634533	0.127694	0.718016	0.131672	0.921846	0.0692589	0.759532	0.183621	0.913925	0.0742972	0.908707	0.0800784	0.936418	0.0466488
5	0.81318	0.115573	0.807937	0.144061	0.786789	0.167933	0.522416	0.0914149	0.628241	0.261492	0.686842	0.114904	0.617415	0.198723	0.61447	0.125232	0.682229	0.12959	0.898037	0.0854454	0.710936	0.233443	0.88254	0.0824389	0.871798	0.0897691	0.917807	0.0611334
6	0.793747	0.1158	0.775209	0.164168	0.746381	0.198024	0.512578	0.0859438	0.61713	0.260948	0.659064	0.127279	0.607692	0.192814	0.580266	0.125703	0.655766	0.13097	0.848037	0.0907929	0.680117	0.250409	0.853608	0.0835781	0.859983	0.10912	0.903187	0.0625129
7	0.782006	0.121323	0.758542	0.183993	0.74234	0.198416	0.485044	0.0954644	0.545833	0.263088	0.591228	0.125663	0.578739	0.21104	0.541331	0.137796	0.649472	0.129953	0.819277	0.0830033	0.639298	0.264805	0.834416	0.0856586	0.859983	0.10912	0.891901	0.0615579
