# Supplementary material for: Screening of Drosophila microRNA-degradation sequences reveals Argonaute1 mRNA’s role in regulating miR-999
Source: Nat Commun. 2023 Apr 13;14:2108. doi: 10.1038/s41467-023-37819-9 (PMC10102002; doi:10.1038/s41467-023-37819-9)
Supplement: Supplementary file 9 — Source Data [file 41467_2023_37819_MOESM9_ESM.xls]

## Sheet: Fig.1 blots
Figure 1B Northern blot

## Sheet: Fig.3 and Fig.S2 blots
Figure 3A and Figure S2 Northern blot

## Sheet: Fig.5 blots
Figure 5A Northern blot
Figure 5C Northern blot

## Sheet: Fig.6 blots
Figure 6B Northern and Western blot

## Sheet: Fig.S3 blots
Figure S3 Northern and Western blot

## Sheet: Fig.S6 blots
Figure S6 Northern blot

## Sheet: Fig.S8 blots
Figure S8 Northern blot

## Sheet: Fig.S10 blots
Figure S10 Northern blot

## Sheet: 1C
	log10(baseMean)	log2FoldChange
dme-miR-190-5p	4.86387	3.57897
dme-miR-999-3p	4.04582	3.22869
dme-miR-2501-5p	1.07484	2.85853
dme-miR-2493-3p	1.72235	2.74575
dme-miR-12-5p	4.6299	2.66739
dme-miR-276a-5p_dme-miR-276b-5p	1.46505	2.58172
dme-miR-9c-5p	4.60759	2.57667
dme-miR-7-5p	4.60842	2.50185
dme-miR-969-3p	1.74233	2.44962
dme-miR-286-3p	2.40341	2.28376
dme-miR-3-3p	2.02687	2.22431
dme-miR-3643-3p	1.0468	2.18535
dme-miR-1012-3p	3.92666	2.04525
dme-miR-4968-5p	2.28339	2.02369
dme-miR-10404-3p	3.19474	2.00789
dme-miR-275-5p	3.01718	1.99834
dme-miR-9370-5p	2.64445	1.81371
dme-miR-962-5p	1.05086	1.80875
dme-miR-9b-5p	4.67118	1.63845
dme-miR-996-3p	4.70121	1.53604
dme-miR-995-5p	2.31375	1.50597
dme-miR-966-5p	1.52903	1.35596
dme-miR-312-3p	2.22502	1.31523
dme-miR-963-5p	1.02715	1.1694
dme-miR-1-3p	2.19265	1.15916
dme-miR-311-3p	1.4283	1.07421
dme-miR-306-3p	1.99352	0.977017
dme-miR-10404-5p	4.02028	0.967441
dme-miR-992-3p	1.16328	0.958989
dme-miR-929-5p	1.77224	0.950109
dme-miR-314-3p	2.20681	0.948405
dme-miR-277-3p	5.06615	0.934354
dme-miR-994-5p	2.32037	0.906817
dme-miR-92b-3p	2.98334	0.835796
dme-miR-4987-5p	1.09994	0.795008
dme-miR-4969-5p	1.9215	0.774695
dme-miR-4984-3p	2.19607	0.757973
dme-miR-279-3p	4.48785	0.743761
dme-miR-4961-3p	1.30923	0.717177
dme-miR-998-5p	2.60876	0.704502
dme-miR-9388-5p	3.11927	0.668267
dme-miR-263a-5p	4.13223	0.666471
dme-miR-184-5p	3.07366	0.663085
dme-miR-1002-5p	3.35923	0.653076
dme-miR-970-3p	3.92256	0.646068
dme-miR-4960-3p	1.19087	0.613549
dme-miR-9a-5p	2.20205	0.612002
dme-miR-2b-2-5p	3.67161	0.589497
dme-miR-2489-3p	2.55635	0.578918
dme-miR-4959-5p	1.07083	0.576484
dme-miR-984-3p	2.42919	0.572601
dme-miR-304-3p	2.52681	0.568739
dme-miR-308-5p	2.32664	0.522018
dme-miR-984-5p	1.81886	0.514139
dme-miR-124-3p	2.58974	0.512665
dme-miR-927-5p	1.2875	0.461743
dme-miR-34-5p	5.05065	0.392143
dme-miR-4919-3p	1.92067	0.39202
dme-miR-1013-3p	2.1163	0.392002
dme-miR-317-5p	3.12964	0.380647
dme-miR-989-3p	2.15334	0.378511
dme-miR-4961-5p	1.02786	0.375944
dme-miR-375-3p	2.2671	0.364194
dme-miR-79-5p	1.65597	0.357672
dme-miR-965-3p	4.50068	0.353673
dme-miR-283-3p	2.27441	0.352812
dme-miR-219-5p	1.00613	0.334552
dme-miR-193-3p	2.51331	0.318705
dme-miR-2500-5p	1.75826	0.300666
dme-miR-8-5p	3.53743	0.298992
dme-miR-137-3p	2.29345	0.26742
dme-miR-310-3p	1.02439	0.257102
dme-miR-2a-2-5p	2.76119	0.242508
dme-miR-9379-3p	1.42619	0.227852
dme-miR-14-5p	2.90471	0.208422
dme-miR-315-5p	2.76585	0.201119
dme-miR-184-3p	5.65143	0.200216
dme-miR-13b-2-5p	3.03013	0.171647
dme-miR-31a-5p	2.44072	0.168681
dme-miR-4943-3p	1.64868	0.157479
dme-miR-305-5p	5.12592	0.157476
dme-miR-279-5p	1.30402	0.151353
dme-miR-956-3p	1.95452	0.149078
dme-miR-982-3p	1.63033	0.139279
dme-miR-305-3p	4.15214	0.115637
dme-miR-79-3p	4.23414	0.100431
dme-miR-2282-3p	1.83642	0.0531297
dme-miR-967-3p	1.74807	0.0499527
dme-miR-11182	3.14711	0.0489228
dme-miR-9383-3p	2.61651	0.0469289
dme-miR-iab-4-5p	1.54079	0.0381544
dme-miR-966-3p	1.65841	0.026795
dme-miR-193-5p	2.12945	0.0250752
dme-miR-275-3p	5.21985	0.0210758
dme-miR-961-5p	1.25199	0.0204692
dme-miR-998-3p	4.6767	0.0137582
dme-miR-313-3p	1.60427	0.0121201
dme-miR-4964-3p	1.59466	0.0114759
dme-miR-9c-3p	4.13466	0.00804117
dme-miR-276a-3p	4.77713	0.00492582
dme-miR-307a-3p	3.51285	-0.0066545
dme-miR-983-5p	2.53719	-0.0138366
dme-miR-33-5p	4.95577	-0.0191393
dme-miR-4953-3p	1.23452	-0.0491961
dme-miR-34-3p	3.33366	-0.0642734
dme-miR-283-5p	4.60787	-0.0728994
dme-miR-2497-3p	2.53006	-0.0764829
dme-miR-4948-3p	1.95018	-0.0791922
dme-miR-282-3p	4.39959	-0.084831
dme-miR-307a-5p	2.63835	-0.0876917
dme-miR-11-5p	3.83769	-0.107275
dme-miR-308-3p	4.59423	-0.113084
dme-miR-986-3p	1.74315	-0.116456
dme-miR-14-3p	5.09714	-0.125402
dme-miR-274-5p	1.71841	-0.132608
dme-miR-968-5p	3.82115	-0.138764
dme-miR-4987-3p	2.0058	-0.152407
dme-miR-2b-3p	5.17067	-0.156732
dme-miR-995-3p	4.6008	-0.162291
dme-miR-11-3p	5.11238	-0.184087
dme-miR-7-3p	1.76586	-0.185864
dme-miR-977-3p	1.34942	-0.195076
dme-miR-2a-1-5p	2.80824	-0.201575
dme-miR-988-5p	2.21292	-0.218674
dme-miR-282-5p	5.31958	-0.242468
dme-miR-1000-5p	1.72505	-0.249574
dme-miR-190-3p	3.34368	-0.255483
dme-miR-276b-3p	2.376	-0.264642
dme-miR-306-5p	4.89106	-0.274446
dme-miR-981-3p	2.87865	-0.282282
dme-miR-317-3p	5.2114	-0.28634
dme-miR-307b-3p	1.21377	-0.30405
dme-miR-3641-3p	1.32312	-0.307405
dme-miR-1015-3p	1.74225	-0.315012
dme-miR-125-5p	1.99133	-0.330947
dme-miR-304-5p	4.20496	-0.338348
dme-miR-2a-3p_dme-miR-2c-3p	5.18353	-0.353104
dme-miR-980-3p	3.15838	-0.353593
dme-miR-4974-3p	2.0518	-0.357755
dme-miR-4950-3p	1.33894	-0.369381
dme-miR-988-3p	4.61285	-0.391566
dme-miR-2283-3p	1.66031	-0.401451
dme-miR-977-5p	1.52769	-0.402095
dme-miR-33-3p	3.71453	-0.402133
dme-miR-2279-5p	2.20496	-0.420998
dme-miR-982-5p	2.7208	-0.42353
dme-miR-13b-3p	4.78309	-0.444014
dme-miR-9371-3p	1.04663	-0.44836
dme-miR-983-3p	1.59959	-0.452044
dme-miR-1007-3p	3.40786	-0.453479
dme-miR-1010-3p	1.87613	-0.453839
dme-miR-8-3p	5.10204	-0.46673
dme-miR-4968-3p	1.10244	-0.471622
dme-miR-932-5p	1.70443	-0.48234
dme-miR-281-3p	3.64205	-0.489511
dme-miR-12-3p	2.22795	-0.491543
dme-miR-13a-3p	2.27891	-0.504827
dme-miR-318-3p	3.05789	-0.511488
dme-miR-4-3p	1.96311	-0.5495
dme-miR-9b-3p	3.85414	-0.592574
dme-miR-1003-3p	4.11161	-0.597203
dme-miR-1008-3p	3.75964	-0.610645
dme-miR-281-1-5p	3.32566	-0.617459
dme-miR-996-5p	3.08244	-0.630392
dme-miR-1006-3p	3.9682	-0.639136
dme-miR-965-5p	1.98625	-0.643813
dme-miR-9388-3p	3.73579	-0.666318
dme-miR-92a-3p	1.77344	-0.671836
dme-miR-281-2-5p	4.16381	-0.687771
dme-miR-999-5p	2.03425	-0.701079
dme-miR-1005-3p	2.83923	-0.714767
dme-miR-6-3p	1.92701	-0.73935
dme-miR-967-5p	2.62159	-0.740078
dme-miR-987-5p	1.26923	-0.746974
dme-miR-5-3p	1.80834	-0.754281
dme-miR-5-5p	1.91935	-0.801256
dme-miR-4939-3p	2.80216	-0.900496
dme-miR-2279-3p	1.95374	-0.92596
dme-miR-2535b-3p	3.406	-0.927351
dme-miR-2493-5p	1.01385	-0.996449
dme-miR-277-5p	2.40645	-1.03725
dme-miR-4976-5p	1.2824	-1.04418
dme-miR-1012-5p	1.08015	-1.06281
dme-miR-133-3p	1.03849	-1.08034
dme-miR-284-3p	1.7045	-1.14123
dme-miR-976-3p	1.20771	-1.15534
dme-miR-iab-8-5p	1.09899	-1.20507
dme-miR-10-5p	1.66395	-1.21272
dme-miR-4951-3p	1.22906	-1.32431
dme-miR-1009-3p	2.14687	-1.4477
dme-miR-929-3p	1.13006	-1.49074
dme-miR-1002-3p	1.75134	-1.51877
dme-miR-1016-3p	2.36261	-1.56428
dme-miR-252-5p	3.42711	-1.96011
dme-miR-278-3p	3.63641	-2.16224
dme-miR-31b-5p	1.20144	-2.2225
dme-miR-252-3p	1.77088	-2.32708
dme-miR-278-5p	2.13695	-2.34693
dme-miR-954-3p	1.38486	-2.69377
dme-miR-7-3p	1.76586	-0.185864
dme-miR-12-3p	2.22795	-0.491543
dme-miR-9b-5p	4.67118	1.63845

## Sheet: 1E
	scr	zs8
dme-miR-2b-2-5p.((((((((((((((((((....Btk29A))))))))).)))))))))	2523.85	3453.48
dme-miR-277-3p((((((((...(((((((((...CG1673))))))))).......))))))))	2118.95	3354.09
dme-miR-7-5p(((((((((..((..((((((((h))))))))....))..)))))))))	317.331	2542.4
dme-miR-305-5p.((((((((((((((((((....Pdcd4))))))))))...))))))))	1088.62	1763.87
dme-miR-190-5p.((((((((((((((((((((((.wgn))))))).)))))))..))))))))	93.0662	1461.19
dme-miR-14-3p.(((((((.(((((((((((..wap)).)))))))))...)))))))	1056.99	923.807
dme-miR-305-5p.((((((((.(((((((((....pan)))))))))...))))))))	616.397	887.822
dme-miR-2a-3p((((((((...(((((((((((.rpr)))))))))))..))))))))	763.451	878.188
dme-miR-999-3p((((((((....((((((((((AGO1))))))))))..))))))))	120.182	730.489
dme-miR-9c-5p((((((((....((((((((((Kah)))))))))).....))))))))	27.7164	416.138
dme-miR-12-5p((((((((.((.(((((((((((zfh1)))))))))...)).))...))))))))	52.1607	220.29
dme-miR-11-3p.((((((((((..((((((((trbl)))))))).))).)))))))	256.58	218.872
dme-miR-2a-1-5p.(((((((((((((((((....Btk29A))))))))).))))))))	153.772	161.114
dme-miR-9b-5p(((((((((...(((((((((..Kah)))))))))...)))))))))	21.6484	141.924
dme-miR-14-3p(((((((((((((((((((((.Nxf3))))))).)))))...)))))))))	179.993	118.327
dme-miR-34-5p.(((((((.((((...((((((((eco)))))))).)))).......)))))))	83.4946	93.943
dme-miR-190-5p.((((((((((...((((((((((shn)))))))))).))))))))))	9.98495	90.1506
dme-miR-7-5p((((((((...(((((((((...l(3)L1231)))))))))........))))))))	9.13903	81.9261
dme-miR-34-5p.(((((((.(((((((((((....Ctr9)))))))))))...)))))))	36.7572	76.8878
dme-miR-305-5p.(((((((((.(((((((((...Hsp83))))))))).)))))))))	45.6187	71.6021
dme-miR-2b-3p.(((((((...(((((((((...be)))))))))...)))))))	59.9324	64.0355
dme-miR-34-5p((((((((((.((((((((((((.ago)))))))))))).))....))))))))	42.6717	63.1785
dme-miR-33-5p.((((((((.(((((((((((CalpB)))))))))))...))))))))	49.1495	62.0643
dme-miR-14-3p.(((((((.(((((((((((..Dlc90F))))))))))...).)))))))	77.9763	61.0837
dme-miR-34-5p((((((((.((.....((((((((promL))))))))....)).))))))))	33.5316	55.259
dme-miR-34-5p(((((((((.(((...((((((((CycD))))))))..)))....)))))))))	16.4153	49.8762
dme-miR-2b-3p((((((((.(((.((((((((((DCTN1-p150)))))))))).....)))...))))))))	59.9872	41.5725
dme-miR-305-5p.((((((((.((.((((((((((Glg1)))))))))).))...))))))))	46.9339	41.3878
dme-miR-34-5p(((((((((.(((...((((((((CG8301))))))))))).)))))))))	44.0549	38.4425
dme-miR-305-5p.(((((((........(((((((BuGZ)))))))......)))))))	42.8865	37.9011
dme-miR-305-5p.((((((((.....(((((((((CG1172)))))))))...))))))))	41.1378	36.7211
dme-miR-277-3p((((((((((.(((((((((...lncRNA:CR43459)))))))))))))))))))	34.1457	33.2198
dme-miR-277-3p((((((((((..((((((((((.Mrp4))))))))......))..)).))))))))	10.4269	32.1663
dme-miR-988-3p.(((((((.....(((((((((CG9005))))))).))......)))))))	45.2599	27.2689
dme-miR-2b-3p.(((((((....(((.(((((((sbb))))))).)))...)))))))	42.7583	26.5206
dme-miR-34-5p((((((((((.(((((((((((..Mrp4))))))))))).))...))))))))	15.8031	25.9568
dme-miR-317-3p.((((((((.((((((((((....rdog))))))))))....))))))))	12.5241	24.7958
dme-miR-277-3p.(((((((((((((.(((((((.CG9626))))))).))))).....))))))))	2.31103	24.0243
dme-miR-34-5p(((((((((((..((((((((((.CG7518))))))))))))).))))))))	13.3755	22.1743
dme-miR-34-5p((((((((.((((.((((((((((CSN6))))))))))...)))).))))))))	18.7429	21.8574
dme-miR-7-5p(((((((((.(((((((((((((Samuel))))))).))))))..)))))))))	3.1085	20.0878
dme-miR-34-5p(((((((((((.((((((((((((Cog7)))))))))))).))..)))))))))	14.6804	19.9881
dme-miR-2a-3p.(((((((.(((((..(((((((GPHR))))))))))))..)))))))	30.1671	19.822
dme-miR-996-3p((((((((.(((..(((((((.CG8206)))))))........))).))))))))	2.73295	19.583
dme-miR-7-5p.(((((((..((((((((((...CG7156)))))))))).......)))))))	1.58655	18.6053
dme-miR-11-3p.((((((((((..(((((((.hob))))))).))))))))))	31.1476	18.5543
dme-miR-999-3p((((((((....(((((((((.Tnpo))))))))).........))))))))	2.5029	18.3167
dme-miR-275-3p((((((((((((((.((((((((Baldspot)))))))).)))).....)).))))))))	19.7272	18.2576
dme-miR-2a-3p((((((((...((((((((((((CG13912))))))))).)))..))))))))	24.0736	17.0496
dme-miR-34-5p((((((((.(((.(((.(((((((LanA)))))))...))).)))))))))))	0	16.7874
dme-miR-34-5p((((((((..(((((.(((((((.kug))))))))))))........))))))))	6.16698	16.7854
dme-miR-34-5p.(((((((.((((((.((((((((Sting)))))))).))..))))..)))))))	4.66746	16.6914
dme-miR-996-3p((((((((.((.(((((((((.qm))))))))).))........))))))))	0.638128	16.5776
dme-miR-33-5p.((((((((.(((.(((((((NFAT))))))).))).......))))))))	8.68279	16.5595
dme-miR-998-3p(((((((((.((..(((((((Ephrin))))))).))......)))))))))	13.4779	16.5369
dme-miR-998-3p(((((((((....(((((((.CG9911)))))))...)))))))))	11.5669	15.5377
dme-miR-2b-3p((((((((..((..((((((((.mt:ND1)))))))).))..))))))))	11.9892	15.4103
dme-miR-998-3p((((((((...(((((((((.Dsor1)))))))))))))))))	11.2228	14.1324
dme-miR-2b-3p((((((((((...(((((((((.CG2865))))))))).........))))))))))	0	13.8698
dme-miR-34-5p.(((((((..(((.(((((((((.Aduk)))))))))..)))....)))))))	7.45073	13.6378
dme-miR-34-5p(((((((((...(((..(((((((pre-mod(mdg4)-W)))))))..))))))))))))	11.6308	13.1476
dme-miR-34-5p(((((((((...(((..(((((((pre-mod(mdg4)-V)))))))..))))))))))))	11.6308	13.1476
dme-miR-34-5p(((((((((...(((..(((((((pre-mod(mdg4)-U)))))))..))))))))))))	11.6308	13.1476
dme-miR-7-5p((((((((..((((((((((((.CG30015))))))))))).)..))))))))	0	12.9872
dme-miR-317-3p.(((((((((.(((((((((((..Nup75)).))))))))))))))))))	14.5316	12.5722
dme-miR-305-5p.(((((((.((((((((((....CG5335))))))))).)...)))))))	9.27003	12.4196
dme-miR-33-5p.(((((((((((((((((...Sas-4)))))))))........))))))))	13.1719	12.3857
dme-miR-282-5p(((((((((......(((((((((Hsp70Ab)))))))))......)))))))))	18.5476	12.1168
dme-miR-34-5p.((((((((.((....(((((((.rhea))))))).))...))))))))	7.81646	10.9412
dme-miR-305-5p((((((((.((.(((((((((((Epg5)))))))))))..))...))))))))	10.9392	10.806
dme-miR-8-3p((((((((((..(((((((((((krimp))))))))))).......))))))))))	19.0847	10.4437
dme-miR-282-5p(((((((((...(((((((((...RpL7A))))))))).)))))))))	15.6158	10.3572
dme-miR-305-5p.((((((((....(((((((((.Herc4))))))))).))))))))	8.3413	10.1159
dme-miR-11-3p.(((((((.((.(((((((((ocm)))))))))........)).)))))))	12.1552	9.06119
dme-miR-282-5p.((((((((.(..((((((((((.snRNA:U2:34ABa))))))))))).))))))))	10.9883	8.86732
dme-miR-306-5p.(((((((....(((((((((.MFS15))))))).)).....)))))))	11.8661	7.64312
dme-miR-14-3p.(((((((..(((..(((((((scny))))))).)))...)))))))	12.1953	6.68478
dme-miR-9388-3p((((((((.(((((((((....Jarid2))))))))).))))))))	12.0958	6.36631
dme-miR-252-5p.(((((((...((((((((((.Mrtf)))))))))).)))))))	32.1626	6.35541
dme-miR-282-3p.(((((((.....(((((((((wnd))))))))))))))))	22.795	0
dme-miR-317-3p((((((((..(((((((((((((.kis))).))))))))))))))))))	14.1715	0

[truncated: 32 more sheets: 2B, 2C, 2D, 3B, 3C, 3D, 4A, 4B, 4C, 4D, 4E, 4F, 5B, 6C PK, 7A, 7B, 7C, 7D, 7E, S1A …]
